# Supplementary material for: Differential Functional Contribution of BK Channel Subunits to Aldosterone-Induced Channel Activation in Vascular Smooth Muscle and Eventual Cerebral Artery Dilation
Source: Int J Mol Sci. 2023 May 12;24(10):8704. doi: 10.3390/ijms24108704 (PMC10218309; doi:10.3390/ijms24108704)
Supplement: Supplementary file 1 [file ijms-24-08704-s001.zip]

Archive with 1 entries (1 files):
- ijms-2283693-supplementary.pdf
